# Supplementary material for: Evolution of ubiquitin, cytoskeleton, and vesicular trafficking machinery in giant viruses
Source: J Virol. 2025 Feb 11;99(3):e01715-24. doi: 10.1128/jvi.01715-24 (PMC11915834; doi:10.1128/jvi.01715-24)
Supplement: Table S2 — Description of cytoskeleton, ubiquitin, and membrane trafficking and transport proteins used in this study. [file jvi.01715-24-s0003.xlsx]

## Sheet: Sheet2
Pfam_Protein_domains	Protein_domains	Cluster	Annotation	Pfam	Functional _category	TC_score	Alignment_length
Actin	Actin	2	Actin	PF00022	Cytoskeleton proteins	0.7	413
Dynamin_N	Dynamin	3	Dynamin central region	PF01031	Cytoskeleton proteins	0.8	1122
Kinesin	Kinesin	3	Kinesin motor domain	PF00225	Cytoskeleton proteins	0.68	2059
Myosin_head	Myosin	3	Myosin head (motor domain)	PF00063	Cytoskeleton proteins	0.8	2365
TTL	Tubulin Tyrosin ligase	3	Tubulin-tyrosine ligase family	PF03133	Cytoskeleton proteins	0.82	924
SNARE	SNARE	3	SNARE domain	PF05739	Membrane trafficking	0.72	383
Synaptobrevin	Synaptobrevin	3	Synaptobrevin	PF00957	Membrane trafficking	0.65	253
SNAP	SNAP	5	Soluble NSF attachment protein, SNAP	PF14938	Membrane trafficking	0.76	446
Roc	Roc	5	Ras of Complex, Roc, domain of DAPkinase	PF08477	Membrane trafficking	0.71	756
PI3Ka	PI-3-kinase	3	Phosphoinositide 3-kinase family	PF00613	Signal transduction	0.8	3532
Mito_carr	Mitochondrial carrier protein	3	Mitochondrial carrier protein	PF00153	Transport	0.77	368
Peptidase_C48	Ulp1 protease	4	Ulp1 protease family	PF02902	Ubiquitin system/Protein degradation	0.64	734
U-box	U-box	3	U-box domain	PF04564	Ubiquitin system/Protein degradation	0.71	1815
UBA_e1_thiolCys	Ub activating enzyme	3	Ubiquitin-activating enzyme active site	PF10585	Ubiquitin system/Protein degradation	0.81	1166
UCH_1	Ub hydrolase	4	Ubiquitin carboxyl-terminal hydrolase	PF13423	Ubiquitin system/Protein degradation	0.71	1781
