# Supplementary material for: Evolution of ubiquitin, cytoskeleton, and vesicular trafficking machinery in giant viruses
Source: J Virol. 2025 Feb 11;99(3):e01715-24. doi: 10.1128/jvi.01715-24 (PMC11915834; doi:10.1128/jvi.01715-24)
Supplement: Table S3 — Percentage sequence identities between viral and host proteins. [file jvi.01715-24-s0004.xlsx]

## Sheet: Sheet1
Viral Pfam_Protein_domains	Viral Protein_domains	Maximum % identity	Minimum % identity
Actin	Actin	74.194	23.143
Dynamin_N	Dynamin	40.753	23.137
Kinesin	Kinesin	49.662	21.795
Myosin_head	Myosin	38.179	27.105
TTL	Tubulin Tyrosin ligase	32.843	20
SNARE	SNARE	42.857	24.113
Synaptobrevin	Synaptobrevin	42.857	25.731
SNAP	SNAP	46.996	22.305
Roc	Roc	40.476	22.424
PI3-PI4 Kinase	PI3-PI4 Kinase	54.348	20.028
Mito_carr	Mitochondrial carrier protein	60.853	20.556
Peptidase_C48	Ulp1 protease	35.443	20.976
U-box	U-box	60	22.102
UBA_e1_thiolCys	Ub activating enzyme	47.736	22.633
UCH_1	Ub hydrolase	36.842	23.46
